# Supplementary material for: Quantitative description of the phase-separation behavior of the multivalent SLP65–CIN85 complex
Source: PNAS Nexus. 2024 Feb 14;3(3):pgae079. doi: 10.1093/pnasnexus/pgae079 (PMC10923291; doi:10.1093/pnasnexus/pgae079)
Supplement: pgae079_Supplementary_Data [file pgae079_supplementary_data.zip]

Archive with 2 entries (2 files):
- PNASNEXUS-PNASNEXUS-2023-01281R-s02.docx
- PNASNEXUS-PNASNEXUS-2023-01281R-s01.pdf
